# Supplementary material for: Functional Insight into and Refinement of the Genomic Boundaries of the JARID2-Neurodevelopmental Disorder Episignature
Source: Int J Mol Sci. 2023 Sep 18;24(18):14240. doi: 10.3390/ijms241814240 (PMC10531903; doi:10.3390/ijms241814240)
Supplement: Supplementary file 1 [file ijms-24-14240-s001.zip]

Archive with 2 entries (2 files):
- Supplementary figures.pdf
- Supplemtary tables.xlsx
